# Supplementary material for: Albumin to Globulin ratio, Neutrophil to Lymphocyte ratio, and Globulin levels do not outperform ESR or CRP when diagnosing periprosthetic joint infection
Source: BMC Musculoskelet Disord. 2022 Apr 30;23:404. doi: 10.1186/s12891-022-05357-y (PMC9055708; doi:10.1186/s12891-022-05357-y)
Supplement: Supplementary file 1 — Additional file 1. (XLSX 21 kb) [file 12891_2022_5357_MOESM1_ESM.xlsx]

## Sheet: DTHealth-DHCWL-出入院明细统计报表
Number	Gender（1：male；2：female）	Diagnosis（1：PJI；2：aseptic loosening）	Age	CRP（mg/L）	ESR（mm/h）	Globulin	A/G（Albumin to Globulin ratio）	NLR（Neutrophil to Lymphocyte ratio）
1	1	1	80	52.4	61	36.5	1.67123	21.8402
2	2	1	69	200	115	27.9	4.12186	6.76878
3	1	1	73	51.5	76	31.4	2.42038	12.9732
4	1	1	65	7.5	6	19.1	0.314136	60.8017
5	1	1	41	35	50	34.2	1.46199	23.3928
6	2	1	79	21.3	83	40.1	2.06983	19.3736
7	1	1	73	18.7	35	40.7	0.859951	47.3283
8	1	1	45	15.34	91	43.2	2.10648	20.5081
9	2	1	89	12.7	38	35.3	1.07649	32.7918
10	2	1	60	99.4	51	35	1.45714	24.0196
11	2	1	82	26.3	34	31.5	1.07937	29.1838
12	2	1	73	22.5	93	43.7	2.12815	20.5343
13	1	1	73	63.6	120	34.3	3.49854	9.80408
14	1	1	79	1.7	23	29.1	0.790378	36.8178
15	1	1	62	14.9	38	35.3	1.07649	32.7918
16	2	1	60	5.79	37	33.4	1.10778	30.1503
17	1	1	77	17.7	24	34	0.705882	48.1667
18	2	1	83	22.6	79	38	2.07895	18.2785
19	1	1	71	55.4	51	33	1.54545	21.3529
20	2	1	43	0.1	15	27.6	0.543478	50.784
21	2	1	81	19.8	82	28.7	2.85714	10.045
22	1	1	78	50.2	56	30.1	1.86047	16.1788
23	1	1	57	24.89	22	26.3	0.836502	31.4405
24	2	1	65	4.5	20	27.1	0.738007	36.7205
25	2	1	81	27.6	23	29.8	0.771812	38.6104
26	2	1	77	24.24	59	29.3	2.01365	14.5507
27	2	1	66	7.1	53	36.7	1.44414	25.413
28	2	1	43	27	77	39.1	1.96931	19.8547
29	1	1	66	83.2	55	29.6	1.85811	15.9302
30	2	1	50	15.9	41	36.6	1.12022	32.6722
31	2	1	68	1.6	23	27.1	0.848708	31.9309
32	2	1	74	68.5	61	32.9	1.8541	17.7444
33	2	1	69	200	56	29.7	1.88552	15.7516
34	2	1	72	39.8	55	60.6	0.907591	66.7702
35	2	1	67	108.5	46	27.9	1.64875	16.922
36	1	1	64	3.7	22	32.6	0.674847	48.3073
37	1	1	66	78.2	88	29.1	3.02405	9.62284
38	1	1	45	1.7	21	30.7	0.684039	44.8805
39	2	1	94	140	68	26.1	2.60536	10.0178
40	2	1	42	36.55	107	34.3	3.11953	10.9952
41	2	1	85	138.15	80	28.1	2.84698	9.87013
42	2	1	79	45.6	39	27.8	1.40288	19.8164
43	2	1	78	40	41	31.7	1.29338	24.5095
44	2	1	80	63.7	53	35.3	1.50142	23.5111
45	1	1	47	29	102	33.1	3.08157	10.7413
46	1	1	69	18.78	74	31.6	2.34177	13.4941
47	2	1	72	171.67	120	29.5	4.0678	7.25208
48	1	1	76	8.6	35	22.3	1.56951	14.2083
49	1	1	71	11.82	45	27.9	1.6129	17.298
50	1	1	72	0.5	13	18.5	0.702703	26.3269
51	1	1	52	9.37	69	37.2	1.85484	20.0557
52	2	1	57	8.14	61	41.8	1.45933	28.6433
53	1	1	70	52.79	67	33.3	2.01201	16.5506
54	1	2	60	13.9	8	30.7	0.260586	117.811
55	1	2	71	0.4	7	24.8	0.282258	87.8629
56	1	2	60	24.9	43	30.8	1.3961	22.0614
57	1	2	68	0.9	3	22.3	0.134529	165.763
58	1	2	74	10.9	28	32	0.875	36.5714
59	1	2	43	1.47	2	21.7	0.0921659	235.445
60	2	2	63	4.5	32	68.2	0.469208	145.351
61	2	2	65	0.6	20	26.6	0.75188	35.378
62	2	2	77	0.85	44	34.5	1.27536	27.0511
63	1	2	58	0.5	7	28.9	0.242215	119.316
64	2	2	73	8.2	32	39.8	0.80402	49.5012
65	2	2	71	0.62	6	24.4	0.245902	99.2267
66	2	2	58	2.59	13	29	0.448276	64.6923
67	1	2	63	2	9	23.9	0.376569	63.4678
68	1	2	71	1.2	8	30.9	0.2589	119.351
69	2	2	58	1.7	26	26.6	0.977444	27.2138
70	1	2	70	25.8	45	36	1.25	28.8
71	1	2	57	24.15	18	27.6	0.652174	42.32
72	1	2	74	14.26	43	33.1	1.29909	25.4793
73	2	2	71	1	46	29.1	1.58076	18.4089
74	1	2	69	20.3	2	26.4	0.0757576	348.48
75	1	2	70	10.8	71	43.5	1.63218	26.6514
76	2	2	67	1.8	22	27.5	0.8	34.375
77	2	2	71	5.73	43	28.2	1.52482	18.494
78	1	2	56	2.3	15	29.9	0.501672	59.6007
79	1	2	69	1.41	23	28.9	0.795848	36.3135
80	1	2	55	4.5	15	26.6	0.56391	47.1707
81	2	2	68	1.36	37	26.3	1.40684	18.6943
82	2	2	79	7.1	11	25.4	0.433071	58.6509
83	2	2	78	9.83	47	34.7	1.35447	25.6189
84	2	2	61	2.6	68	32.1	2.11838	15.1531
85	2	2	69	2.9	8	29.3	0.273038	107.311
86	2	2	69	11.5	26	34	0.764706	44.4615
87	2	2	63	6.1	21	24.2	0.867769	27.8876
88	2	2	71	0.8	24	29	0.827586	35.0417
89	2	2	78	0.63	45	24.9	1.80723	13.778
90	1	2	51	61	16	26.2	0.610687	42.9025
91	2	2	80	0.8	2	24.3	0.0823045	295.245
92	1	2	57	7.4	11	27.8	0.395683	70.2582
93	2	2	63	0.5	6	24.1	0.248963	96.8017
94	1	2	40	2.5	2	20.5	0.097561	210.125
95	1	2	71	2.6	4	21.4	0.186916	114.49
96	1	2	54	2	6	24.5	0.244898	100.042
97	1	2	79	3.6	9	22.4	0.401786	55.7511
98	2	2	83	0.2	16	24.4	0.655738	37.21
99	2	2	83	0.5	16	30.5	0.52459	58.1406
100	2	2	64	35	40	25.6	1.5625	16.384
101	1	2	36	0.5	2	20.3	0.0985222	206.045
102	2	2	82	2.1	10	30.4	0.328947	92.416
103	1	2	64	7.8	9	24.1	0.373444	64.5344
104	2	2	54	17.7	22	23.6	0.932203	25.3164
105	2	2	66	1.7	36	33.5	1.07463	31.1736
106	1	2	85	1.5	15	32.1	0.46729	68.694
107	2	2	70	13.83	6	22.9	0.262009	87.4017
108	1	2	79	0.5	36	26.2	1.37405	19.0678
109	1	2	74	2.19	14	25.5	0.54902	46.4464
110	2	2	35	0.5	7	24.1	0.290456	82.9729
111	1	2	61	0.5	2	17.9	0.111732	160.205
112	2	2	66	111.94	76	26.4	2.87879	9.17053
113	1	2	79	0.87	7	25.5	0.27451	92.8929
114	1	2	34	1.1	32	28.8	1.11111	25.92
115	1	2	78	6.77	25	28.3	0.883392	32.0356
